# Supplementary material for: A better index for analysis of co-occurrence and similarity
Source: Sci Adv. 2022 Jan 26;8(4):eabj9204. doi: 10.1126/sciadv.abj9204 (PMC11633102; doi:10.1126/sciadv.abj9204)
Supplement: Supplementary file 2 — Auxiliary Supplementary Materials and Other Supporting Files [file sciadv.abj9204_auxiliary_supplementary_materials_and_other_supporting_files.zip]

Archive with 70 entries (66 files):
- codesupplement/
- codesupplement/.Rhistory
- codesupplement/.DS_Store
- __MACOSX/codesupplement/._.DS_Store
- codesupplement/R code for Fig_S5 and Fig_S6 - disease network analysis.R
- __MACOSX/codesupplement/._R code for Fig_S5 and Fig_S6 - disease network analysis.R
- codesupplement/R code for Fig_S3 and Fig_S4 - antibiotic analysis.R
- __MACOSX/codesupplement/._R code for Fig_S3 and Fig_S4 - antibiotic analysis.R
- codesupplement/R code for Fig_S1 - comparing reliability of standardized Jaccard.R
- __MACOSX/codesupplement/._R code for Fig_S1 - comparing reliability of standardized Jaccard.R
- codesupplement/R code for Fig_1 and Fig_2 - traditional indices vs affinity model.R
- __MACOSX/codesupplement/._R code for Fig_1 and Fig_2 - traditional indices vs affinity model.R
- codesupplement/.Rapp.history
- codesupplement/functions/
- codesupplement/data/
- codesupplement/R code for Fig_3 Fig_4 and Fig_S2 biogeography analysis.R
- __MACOSX/codesupplement/._R code for Fig_3 Fig_4 and Fig_S2 biogeography analysis.R
- codesupplement/plots/
- codesupplement/functions/AlphMLE.R
- __MACOSX/codesupplement/functions/._AlphMLE.R
- codesupplement/functions/AlphInt function.R
- codesupplement/functions/NewAlph.R
- __MACOSX/codesupplement/functions/._NewAlph.R
- codesupplement/data/islandAttributes_MainaliCalculated.csv
- __MACOSX/codesupplement/data/._islandAttributes_MainaliCalculated.csv
- codesupplement/plots/.Rhistory
- codesupplement/plots/Fig S6 - AffinityMLE_completeplot.pdf
- __MACOSX/codesupplement/plots/._Fig S6 - AffinityMLE_completeplot.pdf
- codesupplement/plots/Fig S5 - biomarkers hist prevalence.pdf
- __MACOSX/codesupplement/plots/._Fig S5 - biomarkers hist prevalence.pdf
- codesupplement/plots/Fig S1 - standardized Jaccard by cumulative probability and alpha.pdf
- __MACOSX/codesupplement/plots/._Fig S1 - standardized Jaccard by cumulative probability and alpha.pdf
- codesupplement/plots/Fig S3B - antibiotic hist average prevalence.pdf
- __MACOSX/codesupplement/plots/._Fig S3B - antibiotic hist average prevalence.pdf
- codesupplement/plots/Fig S2 - beta diversity species richness prevalence.pdf
- __MACOSX/codesupplement/plots/._Fig S2 - beta diversity species richness prevalence.pdf
- codesupplement/plots/Fig 4C - jaccard in island pairs.pdf
- __MACOSX/codesupplement/plots/._Fig 4C - jaccard in island pairs.pdf
- codesupplement/plots/Fig S3C - antibiotic_Jaccard_newcolor_levelplot_colorScaled.pdf
- __MACOSX/codesupplement/plots/._Fig S3C - antibiotic_Jaccard_newcolor_levelplot_colorScaled.pdf
- codesupplement/plots/.DS_Store
- __MACOSX/codesupplement/plots/._.DS_Store
- codesupplement/plots/Fig 4D - alpha in island pairs.pdf
- __MACOSX/codesupplement/plots/._Fig 4D - alpha in island pairs.pdf
- codesupplement/plots/Fig 4B - mediterreanean species richness vs jaccard2.pdf
- __MACOSX/codesupplement/plots/._Fig 4B - mediterreanean species richness vs jaccard2.pdf
- codesupplement/plots/Fig S6 - Jaccard_completeplot.pdf
- __MACOSX/codesupplement/plots/._Fig S6 - Jaccard_completeplot.pdf
- codesupplement/plots/Fig S5 - jaccard by affinity.pdf
- __MACOSX/codesupplement/plots/._Fig S5 - jaccard by affinity.pdf
- codesupplement/plots/Fig 3 - Jaccard vs affinity for island area, distance and richness.pdf
- __MACOSX/codesupplement/plots/._Fig 3 - Jaccard vs affinity for island area, distance and richness.pdf
- codesupplement/plots/Fig S4A - antibiotic_Jaccard_completeplot_colorScaled.pdf
- __MACOSX/codesupplement/plots/._Fig S4A - antibiotic_Jaccard_completeplot_colorScaled.pdf
- codesupplement/plots/Fig 1 - cumulative prob of jaccard, sorensen and simpson.pdf
- __MACOSX/codesupplement/plots/._Fig 1 - cumulative prob of jaccard, sorensen and simpson.pdf
- codesupplement/plots/Fig 2 - cumulative prob of alpha_mle and some specific scanarios.pdf
- __MACOSX/codesupplement/plots/._Fig 2 - cumulative prob of alpha_mle and some specific scanarios.pdf
- codesupplement/plots/Fig S5 - AffinityMLE_levelplot.pdf
- __MACOSX/codesupplement/plots/._Fig S5 - AffinityMLE_levelplot.pdf
- codesupplement/plots/Fig S3D - antibiotic_AffinityMLE_newcolor_levelplot.pdf
- __MACOSX/codesupplement/plots/._Fig S3D - antibiotic_AffinityMLE_newcolor_levelplot.pdf
- codesupplement/plots/Fig 4A - spatial affinity - jaccard vs affinity.pdf
- __MACOSX/codesupplement/plots/._Fig 4A - spatial affinity - jaccard vs affinity.pdf
- codesupplement/plots/Fig S4B - antibiotic_AffinityMLE_completeplot.pdf
- __MACOSX/codesupplement/plots/._Fig S4B - antibiotic_AffinityMLE_completeplot.pdf
- codesupplement/plots/Fig S5 - Jaccard_levelplot.pdf
- __MACOSX/codesupplement/plots/._Fig S5 - Jaccard_levelplot.pdf
- codesupplement/plots/Fig S3A - antibiotic_Jaccard_vs_affinity.pdf
- __MACOSX/codesupplement/plots/._Fig S3A - antibiotic_Jaccard_vs_affinity.pdf
