# Supplementary material for: A better index for analysis of co-occurrence and similarity
Source: Sci Adv. 2022 Jan 26;8(4):eabj9204. doi: 10.1126/sciadv.abj9204 (PMC11633102; doi:10.1126/sciadv.abj9204)
Supplement: Supplementary file 2 — Auxiliary Supplementary Materials and Other Supporting Files [file sciadv.abj9204_auxiliary_supplementary_materials_and_other_supporting_files.zip › codesupplement/R code for Fig_S5 and Fig_S6 - disease network analysis.R]

rm(list = ls())

library(gplots)
library(reshape)

# the data used in this analysis was sent by Pietro Ghezzi on July 20, 2018 to Kumar Mainali.
# Ghezzi used the data in Ghezzi, Pietro, et al. "Theory of signs and statistical approach to big data in assessing the relevance of clinical biomarkers of inflammation and oxidative stress. PNAS 115.10 (2018): 2473-2477.
# Ghezzi obtained the data from Frijhoff J, et al. (2015) Clinical relevance of biomarkers of oxidative stress. Antioxid Redox Signal 23:1144–1170.

df <- read.csv("/Users/kpmainali/Google Drive/Documents/RESEARCH/Cooccurrence_Null_Model/DATA/Ghezzi_biomarkers_oxidativeStress/jeroentransposed.csv")

dim(df)
# [1] 34 21

head(df)
#             Biomarker Xanthine.oxidase X3.Cl.Tyr Protein.thiol.disulfide.OxRed Nrf2 AGE PrCarb OxLDL HNE MDA F2.IsoP
# 1               Cancer                0         0                             1    1   0      1     0   0   1       0
# 2                  CVD                0         1                             0    0   0      0     1   1   0       1
# 3      Atherosclerosis                0         1                             0    0   1      0     1   1   1       1
# 4 Ischemia/reperfusion                1         0                             1    0   0      0     1   0   0       1
# 5        Heart failure                0         1                             0    0   0      0     0   0   0       1
# 6         Hypertension                0         0                             0    0   0      0     0   0   0       1
# Isolevuglandins NO2.Tyr GSH.GSSG PR.SS.SG Cysteine.Cystine X8oxodG.8oxoGuo P.VASP Free.iron..Fe2.. Acrolein ADMA
# 1               0       1        1        1                0               1      0                0        0    0
# 2               0       1        1        0                0               0      1                0        1    1
# 3               1       1        0        0                1               0      0                0        1    1
# 4               0       0        1        0                0               0      0                0        0    1
# 5               1       0        0        0                0               0      0                0        0    1
# 6               1       0        0        0                0               0      0                0        0    1

row.names(df) <- df$Biomarker
head(df); dim(df)
df <- df[,-1]
head(df); dim(df)

df <- t(df)
head(df)
dim(df)
df <- as.data.frame(df); head(df)


# prevalence
# --------------------
# the prevalence of each line of a given antibiotic is in the row

prev <- colSums(df); prev
prev <- as.vector(prev); prev	# the number of biomarkers observwd for each disease
head(df)
nrow(df)	# there were 20 biomarkers in total studied
# so, express the prevalence as fraction
hist(prev)
prev1 <- prev/20; prev1
hist(prev1)


setwd("/Users/kpmainali/Google Drive/Documents/RESEARCH/Cooccurrence_Null_Model/MANUSCRIPT/Science_Advances_manuscript/codesupplement")


pdf("plots/Fig S5 - biomarkers hist prevalence.pdf", width = 5.25, height = 5.25)
par(mar=c(5.25,4,0,0))
  hist(prev1, xlab="", main="", col="#aaa9ff", border="white", cex.lab = 1.25)
  mtext("Prevalence (fraction of biomarkers\nassociated with a disease)", side = 1, line = 4.25, cex = 1.25)
dev.off()


library(BiasedUrn)

AlphInt <- dget("functions/AlphInt function.R")
AlphMLE <- dget("functions/AlphMLE.R")
NewAlph <- dget("functions/NewAlph.R")


aff.df <- data.frame(matrix(ncol = ncol(df), nrow = ncol(df)))
colnames(aff.df) <- rownames(aff.df) <- colnames(df)
aff.df
j.df <- affmle.df <-  aff.df


# the folowing code has been adapted from Mediterranean beta diversity code.
# disease.org is the main disease and disease.pair is the disease to be paired

exp.eric <- data.frame()

disease.org <- 7
disease.pair <- 1
for(disease.org in 1:ncol(df)) {
  for(disease.pair in 1:ncol(df)) {

    rm(sub, A, B, t, X, y, affinity, affinityvec, mypval, affinitymle)
    sub <- df[, c(disease.org, disease.pair)]
    print(head(sub))

    colnames(sub) <- c("disease.org", "disease.pair")
    sub$cooccur <- sub$disease.org + sub$disease.pair
    # head(sub)
    print(sum(is.na(sub)))
    A <- sub$disease.org
    A <- A[!is.na(A)]
    B <- sub$disease.pair
    B <- B[!is.na(B)]
    t <- as.data.frame(table(sub$cooccur))
    # X <- t$Freq[t$Var1==2]; X
    # sometimes there is no cooccurence and no value of 2 for Var1
    if(match("2", t$Var1, 0) != 0) {
      X <- t$Freq[t$Var1==2]
    } else { X = 0 }


    # # affinity from interval
    # affinityvec <- AlphInt(x=X, mA=sum(A), mB=sum(B), N=nrow(sub)); affinityvec
    # affinity <- affinityvec[2]; affinity
    # aff.df[disease.org, disease.pair] <- affinity

    # affinity mle
    affinitymle <- NewAlph(x=X, mA=sum(A), mB=sum(B), N=nrow(sub)); affinitymle
    affmle.df[disease.org, disease.pair] <- affinitymle$AlphMLE

    # p value
    # if(affinitymle$AlphMLE >= 0)   {
    #   mypval <- affinitymle$pval.null["Upper"]
    # } else {
    #   mypval <- affinitymle$pval.null["Lower"]
    # }
    # pval.df[disease.org, disease.pair] <- mypval


    # affinity mle significant
    # if(mypval < 0.05)   {
    #   affmle.sig.df[disease.org, disease.pair] <- affinitymle$AlphMLE
    # } else {
    #   affmle.sig.df[disease.org, disease.pair] <- NA
    # }


    exp <- data.frame(cooc = X, mA = sum(A), mB = sum(B), N = nrow(sub), alphaMLE = affinitymle$AlphMLE)
    exp.eric <- rbind(exp.eric, exp)


    # Jaccard
    t
    # frequency of sites where either first or the second species exists but not both is indicated by Var1=1
    if(match("1", t$Var1, 0) != 0) {
      y <- t$Freq[t$Var1 == 1]; y
    } else {
      y <- 0
    }

    X       # frequency of cooccurrences
    j <- X/(X+y); j

    j.df[disease.org, disease.pair] <- j


    # significant J
    # if(mypval < 0.05)   {
    #   j.sig.df[disease.org, disease.pair] <- j
    # } else {
    #   j.sig.df[disease.org, disease.pair] <- NA
    # }

    # prev.df[disease.org, disease.pair] <- sum(A)

  }
}


#               for each of the following, run the below code one at a time
# ==========================================================================================

  rm(mymetric)
  mymetric <- "AffinityMLE"
  summ <- affmle.df


  rm(mymetric)
  mymetric <- "Jaccard"
  summ <- j.df


summ[,1:5]
identical(row.names(summ), colnames(summ))
diag(summ) <- NA
summ[1:10,1:10]
dim(summ)

# manually check if all non-numbers are Inf

dim(summ)
summ[1:8,1:8]
summ <- as.matrix(summ)
dim(summ)
summ[1:8,1:8]
# total count of real NA
nacount <- sum(is.na(summ)); nacount

summ[summ == 'Inf'] <- NA
# total count of Inf
sum(is.na(summ))-nacount
summ


# save all metrics in a dataframe
# -------------------------------
tempmetrics <- melt(summ)
head(tempmetrics)
colnames(tempmetrics) <- c("disease1", "disease2", mymetric)
head(tempmetrics)
if(mymetric == "AffinityMLE") {
  allmetrics <- tempmetrics
} else {
  allmetrics <- merge(allmetrics, tempmetrics, by=c("disease1", "disease2"), all=T)
}


mycol1 <- colorRampPalette(c("blue", "white", "red"))(1e3)
mycol2 <- colorRampPalette(c("black", "green", "white"))(1e3)

# coloring undefined values with gray
library(rasterVis)
myTheme1 <- rasterTheme(region = c("blue", "white", "red"))
myTheme1$panel.background$col = 'gray50'
myTheme2 <- rasterTheme(region = c("black", "green", "white"))
myTheme2$panel.background$col = 'grey70'


rm(rg, minrg, maxrg, breaksrg, vec)
summary(as.vector(summ))
vec <- as.vector(summ)[!is.na(as.vector(summ))]; vec

if(mymetric == "AffinityMLE") {
  rg <- max(abs(min(vec)), abs(max(vec)))
  minrg <- 0-rg
  maxrg <- rg
}
if(mymetric == "Jaccard") {
  minrg <- min(vec)
  maxrg <- max(vec)
}

breaksrg <- 26


# give a more meaningful name for plot, specifically change Affinity to Alpha
if(mymetric == "AffinityMLE") {
  title <- "Alpha MLE"
} else {
  title <- mymetric
}

filename <- paste0("plots/Fig S5 - ", mymetric, "_levelplot.pdf"); filename
pdf(filename, width = 8, height = 7.5)
levelplot(summ[, ncol(summ):1], pretty = T, par.settings = myTheme1, at=seq(minrg, maxrg, length.out= breaksrg), xlab = "", ylab = "", main = title,
          scales=list(x=list(cex=0.8, rot=90), y=list(cex=0.8)))
dev.off()


filename <- paste0("plots/Fig S6 - ", mymetric, "_completeplot.pdf"); filename
pdf(filename, width = 8, height = 8)
hv <- heatmap.2(summ, col=bluered, dendrogram = 'row', scale="none", trace = 'none', na.color = 'green', symm = TRUE,
                density.info = 'none', key.title = mymetric, key.xlab = title, lhei=c(1,4), lwid=c(1,4), keysize=0.75,
                key.par=list(mar=c(2,2,7,0)), margins = c(11.25, 11.25), srtCol = 90,
                cexRow = 0.95, cexCol = 0.95)
par(xpd=TRUE)
dev.off()


#               run the code for each of the selected mymetric upto here
# ==========================================================================================


head(allmetrics)
summary(allmetrics)

pdf("plots/Fig S5 - jaccard by affinity.pdf",  width = 5.25, height = 5.25)
par(mar=c(4,4,0.1,0.1))
  plot(AffinityMLE ~ Jaccard, data=allmetrics, pch = 19, cex=1.25, col="#9594ff", cex.lab = 1.25, xlab="Jaccard", ylab="Alpha MLE")
dev.off()
