# Supplementary material for: A better index for analysis of co-occurrence and similarity
Source: Sci Adv. 2022 Jan 26;8(4):eabj9204. doi: 10.1126/sciadv.abj9204 (PMC11633102; doi:10.1126/sciadv.abj9204)
Supplement: Supplementary file 2 — Auxiliary Supplementary Materials and Other Supporting Files [file sciadv.abj9204_auxiliary_supplementary_materials_and_other_supporting_files.zip › codesupplement/R code for Fig_S3 and Fig_S4 - antibiotic analysis.R]

rm(list = ls())

# The following data file "resisGene_final.csv" was provided by Bala´zs Papp to Kumar Mainali on June 20, 2018.
# This data was used for the following publication:
# V. Lázár, I. Nagy, et al. Genome-wide analysis captures the determinants of the antibiotic cross-resistance interaction network. Nat. Commun. 5, 4352 (2014).

df <- read.csv("/Users/kpmainali/Google Drive/Documents/RESEARCH/Cooccurrence_Null_Model/DATA/Lazar_Antibiotic_resistance/resisGene_final.csv", row.names = 1)

dim(df)
# [1]  61 153

df[1:10,1:10]
#      acrB acrR ahpF alaS arcA argS arnC aroK arpB atpA
# AMP2    1    0    0    0    0    0    0    0    0    0
# AMP7    0    0    0    0    0    0    0    0    0    0
# AMP8    1    0    0    0    0    0    0    0    0    0
# AMP9    1    1    0    0    0    0    0    0    0    1
# CHL2    1    1    0    0    0    0    0    0    0    0
# CHL3    1    0    0    0    0    0    0    0    0    0
# CHL5    1    1    0    0    0    0    0    0    0    0
# CHL7    1    1    0    0    0    0    0    0    0    0
# CHL9    1    1    0    0    0    0    0    0    0    0
# CPR3    0    1    0    0    0    0    0    0    1    0

row.names(df)
#  [1] "AMP2"  "AMP7"  "AMP8"  "AMP9"  "CHL2"  "CHL3"  "CHL5"  "CHL7"  "CHL9"  "CPR3"  "CPR4"  "CPR5"
# [13] "CPR7"  "CPR9"  "DOX1"  "DOX2"  "DOX3"  "DOX4"  "DOX5"  "ERY1"  "ERY2"  "ERY5"  "ERY6"  "ERY8"
# [25] "FOX1"  "FOX2"  "FOX6"  "FOX7"  "FOX8"  "NAL3"  "NAL6"  "NAL7"  "NAL8"  "NAL9"  "NAL1"  "NIT2"
# [37] "NIT3"  "NIT4"  "NIT6"  "NIT7"  "NIT8"  "TET1"  "TET2"  "TET3"  "TET7"  "TET8"  "TRM10" "TRM2"
# [49] "TRM6"  "TRM7"  "TRM9"  "TOB3"  "TOB4"  "TOB8"  "TOB9"  "TOB10" "KAN1"  "KAN4"  "KAN6"  "KAN8"
# [61] "KAN9"

colnames(df)
#   [1] "acrB"   "acrR"   "ahpF"   "alaS"   "arcA"   "argS"   "arnC"   "aroK"   "arpB"   "atpA"
#  [11] "atpD"   "atpG"   "carB"   "ccmH"   "cpxA"   "cpxR"   "crp"    "CP4.44" "cyoB"   "cyoC"
#  [21] "dacB"   "dcd"    "emrB"   "envZ"   "fabF"   "fis"    "fliC"   "flu"    "folA"   "ftsI"
#  [31] "fusA"   "gpt"    "gtrS"   "gyrA"   "gyrB"   "hybF"   "hydN"   "ilvB"   "kbaY"   "leuS"
#  [41] "lon"    "marA"   "marR"   "mdtO"   "mlaD"   "mprA"   "mtlA"   "nadC"   "narG"   "narU"
#  [51] "nfsA"   "nfsB"   "nudK"   "nuoC"   "nuoI"   "nuoL"   "ompC"   "ompR"   "opgH"   "parC"
#  [61] "parE"   "pgsA"   "phoP"   "phoQ"   "pitA"   "potA"   "proQ"   "proW"   "purF"   "cyoA"
#  [71] "cyoD"   "cyoE"   "dinB"   "emrA"   "mdfA"   "nuoA"   "nuoB"   "nuoE"   "nuoF"   "nuoH"
#  [81] "nuoJ"   "nuoK"   "nuoM"   "nuoN"   "ppiC"   "rpoB"   "rpoC"   "yicJ"   "dusA"   "rapA"
#  [91] "rbsK"   "ribD"   "rne"    "rob"    "rplF"   "rpoA"   "rpoD"   "rpoS"   "rpsL"   "sbmA"
# [101] "soxR"   "speC"   "spoT"   "sstT"   "trkH"   "tsf"    "tufB"   "xdhB"   "yabP"   "yaeH"
# [111] "ybbA"   "ybhF"   "ybhG"   "ycbZ"   "ycjF"   "ydeE"   "yegQ"   "yffS"   "yfiE"   "ygbE"
# [121] "yghA"   "yihQ"   "yjjK"   "ynjD"   "ypjC"   "zntA"   "dinG"   "lepA"   "mipA"   "ompF"
# [131] "oppF"   "plaP"   "pnp"    "ptrA"   "rhlB"   "rph"    "sspA"   "trmI"   "ycfQ"   "yejA"
# [141] "frdD"   "pykF"   "mlaF"   "rpsF"   "eutB"   "waaY"   "yhcE"   "ydgH"   "yejO"   "nmpC"
# [151] "folX"   "fhlA"   "CP4.57"

head(df)

# transpose the dataframe
df <- t(df)
head(df)
dim(df)
df <- as.data.frame(df)
head(df)
dim(df)


setwd("/Users/kpmainali/Google Drive/Documents/RESEARCH/Cooccurrence_Null_Model/MANUSCRIPT/Science_Advances_manuscript/codesupplement")

library(BiasedUrn)

AlphInt <- dget("functions/AlphInt function.R")
AlphMLE <- dget("functions/AlphMLE.R")
NewAlph <- dget("functions/NewAlph.R")


# create empty square dataframes of antibiotics to fill in with affinity between every pair of of them later
aff.df <- data.frame(matrix(ncol = ncol(df), nrow = ncol(df)))
colnames(aff.df) <- rownames(aff.df) <- colnames(df)
aff.df
j.df <- affmle.df <- prev.df <- aff.df


# the folowing code has been adapted from Mediterranean beta diversity code.
# antibiotic.org is the main anbitiobit and antibiotic.pair is the antibiotic to be paired

antibiotic.org <- 4
antibiotic.pair <- 14
for(antibiotic.org in 1:ncol(df)) {
  for(antibiotic.pair in 1:ncol(df)) {

    rm(sub, A, B, t, X, y, affinity, affinityvec)
    sub <- df[, c(antibiotic.org, antibiotic.pair)]
    print(head(sub))
    nrow(sub)

    colnames(sub) <- c("antibiotic.org", "antibiotic.pair")
    sub$cooccur <- sub$antibiotic.org + sub$antibiotic.pair
    head(sub)
    print(sum(is.na(sub)))
    A <- sub$antibiotic.org
    A <- A[!is.na(A)]
    B <- sub$antibiotic.pair
    B <- B[!is.na(B)]
    t <- as.data.frame(table(sub$cooccur)); t
    # X <- t$Freq[t$Var1==2]; X
    # sometimes there is no cooccurence and no value of 2 for Var1
    if(match("2", t$Var1, 0) != 0) {
      X <- t$Freq[t$Var1==2]; X
    } else { X = 0 }

    affinitymle <- NewAlph(x=X, mA=sum(A), mB=sum(B), N=nrow(sub)); affinitymle
    affmle.df[antibiotic.org, antibiotic.pair] <- affinitymle$AlphMLE
    affmle.df

    prev.df[antibiotic.org, antibiotic.pair] <- sum(A)

    # save Jaccard
    t
    # frequency of sites where either first or the second species exists but not both is indicated by Var1=1
    if(match("1", t$Var1, 0) != 0) {
      y <- t$Freq[t$Var1 == 1]; y
    } else {
      y <- 0
    }

    X       # frequency of cooccurrences
    j <- X/(X+y); j

    j.df[antibiotic.org, antibiotic.pair] <- j

  }
}


# aggregating the matrices -- I have one code for both affinity and Jaccard
# choose one matrix and solve it at a time -- run upto around line 450
# =========================================================================

rm(mymetric)
mymetric <- "AffinityMLE"
mydf <- affmle.df
rm(affmle.df)


rm(mymetric)
mymetric <- "Jaccard"
mydf <- j.df
rm(j.df)


# for each row (or each antibiotic), calculate the average of affinity to all other antibiotics
# -----------------------------------------------------------------------------------------------

# calculate the aggregate for columns first
summ <- data.frame()
i <- 4
for(i in 1:nrow(mydf)) {

  sub <- mydf[i,]; sub
  rm(var)
  var <- row.names(sub); var
  colnames(sub)
  colnames(sub) <- substr(colnames(sub), 1, 3); sub
  sub <- t(sub); sub
  # change Inf and -Inf to NA
  sub[,1][sub[,1] == Inf | sub[,1] == -Inf] <- NA
  ag <- aggregate(sub[,1], by = list(row.names(sub)), mean, na.rm=T); ag
  row.names(ag) <- ag$Group.1; ag
  ag <- ag[,-1, drop = FALSE]; ag
  colnames(ag) <- var; ag
  ag <- t(ag); ag
  summ <- rbind(summ, ag)

}
summ


# now calculate the aggregate for rows
rm(mydf)
mydf <- summ
mydf
rm(summ)

summ <- data.frame()
i <- 1
for(i in 1:ncol(mydf)) {

  sub <- mydf[,i, drop=FALSE]; sub
  rm(var)
  var <- colnames(sub); var
  sub <- t(sub); sub
  colnames(sub) <- substr(colnames(sub), 1, 3); sub
  sub <- t(sub); sub
  # change Inf and -Inf to NA
  sub[,1][sub[,1] == Inf | sub[,1] == -Inf] <- NA
  ag <- aggregate(sub[,1], by = list(row.names(sub)), mean, na.rm=T); ag
  row.names(ag) <- ag$Group.1; ag
  ag <- ag[,-1, drop = FALSE]; ag
  colnames(ag) <- var
  ag
  ag <- t(ag); ag
  summ <- rbind(summ, ag)

}
summ

# save a copy of the compled summary with appropriate metric name reflected
paste0("summ_", mymetric)
assign(paste0("summ_", mymetric), summ)


# plot the average affinity now
# ------------------------------------
# Note: affinity between multiple versions of the same antibiotic has been calculated but affinity between the version of a given antibiotic has been excluded
# then, I calculated the average across rows and columns

# reorder to match the Lazar paper in Nature Communications
myorder <- c("AMP", "FOX", "CPR", "NAL", "NIT", "KAN", "TOB", "TET", "DOX", "CHL", "ERY", "TRM")
summ <- summ[, myorder]
summ
summ <- summ[myorder,]
summ
colnames(summ) == row.names(summ)

library(gplots)
class(summ)
summ <- as.matrix(summ)
summ


# manually check if all non-numbers are Inf
summ[summ == 'Inf'] <- NA

mycol1 <- colorRampPalette(c("blue", "white", "red"))(1e3)
mycol2 <- colorRampPalette(c("black", "green", "white"))(1e3)

# coloring undefined values with gray
library(rasterVis)
myTheme1 <- rasterTheme(region = c("blue", "white", "red"))
myTheme1$panel.background$col = 'green'
myTheme2 <- rasterTheme(region = c("black", "green", "white"))
myTheme2$panel.background$col = 'grey70'

rm(rg, minrg, maxrg, breaksrg)
if(mymetric == "AffinityMLE") {
  summary(as.vector(summ))
  rg <- max(abs(min(as.vector(summ))), abs(max(as.vector(summ))))
  minrg <- 0-rg
  maxrg <- rg
  title <- "Alpha MLE"
}
if(mymetric == "Jaccard") {
  minrg <- min(as.vector(summ))
  maxrg <- max(as.vector(summ))
  title <- "Jaccard"
}

breaksrg <- 26


# the following may not plot with if() statement. Run the code inside if() statement for saving the plot.
if(mymetric == "AffinityMLE") {

  filename <- paste0("plots/Fig S3D - antibiotic_", mymetric, "_newcolor_levelplot.pdf"); filename
  pdf(filename, width = 6, height = 5.5)
  levelplot(summ[, ncol(summ):1], pretty = T, par.settings = myTheme1, at=seq(minrg, maxrg, length.out= breaksrg), xlab = "", ylab = "", main = title,
            scales=list(x=list(cex=1, rot=90), y=list(cex=1)))
  dev.off()

}

# the following may not plot with if() statement. Run the code inside if() statement for saving the plot.
if(mymetric == "Jaccard") {

  filename <- paste0("plots/Fig S3C - antibiotic_", mymetric, "_newcolor_levelplot_colorScaled.pdf"); filename
  pdf(filename, width = 6, height = 5.5)
  levelplot(summ[, ncol(summ):1], pretty = T, par.settings = myTheme1, at=seq(0, 1, length.out= breaksrg),
            xlab = "", ylab = "", main = mymetric,
            scales=list(x=list(cex=1, rot=90), y=list(cex=1)))
  dev.off()

}


# make a detailed plot with dendrogram
# ====================================

# the following data was obtained from Table 1 of the same publication:
fngroup <- read.csv("/Users/kpmainali/Google Drive/Documents/RESEARCH/Cooccurrence_Null_Model/DATA/Lazar_Antibiotic_resistance/functionalgroups.csv")
fngroup
# it is important to reorder the fngroup elements as in summ matrix above because that is how colors are assigned in plot later
match(colnames(summ), fngroup$mutation)
fngroup <- fngroup[match(colnames(summ), fngroup$mutation),]; fngroup
colvec <- c("#c1d52f", "#ffd200", "#f58220", "#ac1e2d", "#c9187e", "#873795", "#f99d25")

for(i in 1:nrow(fngroup)) {
  fngroup$mycol[i] <- colvec[fngroup$functional.group[i]]
}
fngroup

# legend text
lg <- fngroup[,c(3,4)]; lg
lg <- lg[!duplicated(lg$functional.name),]; lg


if(mymetric == "AffinityMLE") {

  filename <- paste0("plots/Fig S4B - antibiotic_", mymetric, "_completeplot.pdf"); filename
  pdf(filename, width = 6, height = 6)

    hv <- heatmap.2(summ, col=bluered, dendrogram = 'row', scale="none", trace = 'none', na.color = 'green', symm = TRUE,
                    density.info = 'none', key.title = title, key.xlab = title, lhei=c(1,3.75), lwid=c(1,3.75),
                    key.par=list(mar=c(3,2,4,0)), RowSideColors = fngroup$mycol,
                    cexRow = 1.5, cexCol = 1.5)
    par(xpd=TRUE)
    legend(x=0.1,y=1.2, legend = lg$functional.name, col = lg$mycol, lty= 1, lwd = 8, cex=1, bty='n', ncol=2, title="mode of action of antibiotics")

  dev.off()

}


if(mymetric == "Jaccard") {

  filename <- paste0("plots/Fig S4A - antibiotic_", mymetric, "_completeplot_colorScaled.pdf"); filename
  pdf(filename, width = 6, height = 6)

  hv <- heatmap.2(summ, col=bluered, breaks=seq(0, 1, length.out= breaksrg), dendrogram = 'row', scale="none",
                  trace = 'none', na.color = 'green', symm = TRUE,
                  density.info = 'none', key.title = mymetric, key.xlab = mymetric, lhei=c(1,3.75), lwid=c(1,3.75), keysize=0.75,
                  key.par=list(mar=c(3,2,4,0)), RowSideColors = fngroup$mycol,
                  cexRow = 1.5, cexCol = 1.5)
  par(xpd=TRUE)
  legend(x=0.1,y=1.2, legend = lg$functional.name, col = lg$mycol, lty= 1, lwd = 8, cex=1, bty='n', ncol=2, title="mode of action of antibiotics")

  dev.off()

}

# ------------------------------------------------------------------------------------------------------
# run both metrics of association upto here. then proceed to run the script below.


# prevalence
# --------------------
# the prevalence of each line of a given antibiotic is in the row

prev.df[,1:2]
prev <- prev.df[,1]; prev		# the number of mutation observwd for each antibiotic
# there were 153 mutations in total studied
# so, express the prevalence of mutations of each antibiotic as fraction
hist(prev)
prev1 <- prev/153; prev
hist(prev1)

# "Prevalence (fraction of mutations selected by an antibiotic)"
pdf("plots/Fig S3B - antibiotic hist average prevalence.pdf", width = 5.25, height = 5.25)
  par(mar=c(5.25,4,0,0))
  hist(prev1, xlab="", main="", col="#aaa9ff", border="white", cex.lab = 1.25)
  mtext("Prevalence (fraction of mutations\nselected by an antibiotic)", side = 1, line = 4.25, cex = 1.25)
dev.off()


# jaccard vs affinity plot
# ----------------------------------------
cor.df <- data.frame()
for(i in 1:nrow(summ_AffinityMLE)) {
  for(j in i:ncol(summ_AffinityMLE)) {
    temp <- data.frame(jaccard = summ_Jaccard[i,j], affinity = summ_AffinityMLE[i,j])
    cor.df <- rbind(cor.df, temp)
  }
}

cor.df

pdf("plots/Fig S3A - antibiotic_Jaccard_vs_affinity.pdf", width = 5.25, height = 5.25)
  par(mar=c(4,4,0,0))
  plot(cor.df, pch = 19, cex=1.25, col="#9594ff", cex.lab = 1.25, xlab="Jaccard", ylab="Alpha MLE")
dev.off()
