# Supplementary material for: A better index for analysis of co-occurrence and similarity
Source: Sci Adv. 2022 Jan 26;8(4):eabj9204. doi: 10.1126/sciadv.abj9204 (PMC11633102; doi:10.1126/sciadv.abj9204)
Supplement: Supplementary file 2 — Auxiliary Supplementary Materials and Other Supporting Files [file sciadv.abj9204_auxiliary_supplementary_materials_and_other_supporting_files.zip › codesupplement/R code for Fig_S1 - comparing reliability of standardized Jaccard.R]

rm(list=ls())

setwd("/Users/kpmainali/Google Drive/Documents/RESEARCH/Cooccurrence_Null_Model/MANUSCRIPT/Science_Advances_manuscript/codesupplement")


# ============ R code for "alpha" parameter calculation =============

library(BiasedUrn)

AlphInt <- dget("functions/AlphInt function.R")
AlphMLE <- dget("functions/AlphMLE.R")
NewAlph <- dget("functions/NewAlph.R")


x.freqvec <- c(20,20,50,80,80)
y.freqvec <- c(20,50,50,50,80)

i <- 5

colvec <- c("#99ccff", "#3399ff", "#99cc33", "#ff9933", "#ff6666")


df <- data.frame()


for (i in 1:5) {

  x.freq <- x.freqvec[i]      # sites occupied by species A
  y.freq <- y.freqvec[i]      # sites occupied by species B
  sites <- 100                # total number of sites


  # our hypergeometric solution
  # ================================

  x.freq; y.freq; sites
  m <- x.freq
  n <- sites-x.freq
  k <- y.freq
  x <- 0:(k+1)	# co-occurrence sites freq
  # cumulative probability and probability of x
  (hdf <- rbind(phyper(x, m, n, k), dhyper(x, m, n, k)))
  # add colnames to match x created above
  colnames(hdf) <- x; hdf
  hdf <- data.frame(t(hdf)); hdf
  colnames(hdf) <- c("cumprob", "prob"); hdf
  hdf$cooccr <- as.numeric(row.names(hdf)); hdf

  # sum of probabilities of numerator
  sum(dhyper(x, m, n, k))

  rm(dfsub)
  dfsub <- subset(hdf, prob != 0); dfsub

  (mincoocr.th <- min(dfsub$cooccr))
  (maxcoocr.th <- max(dfsub$cooccr))

  # calculate expectation of null
  E_x <- sum(x * dhyper(x, m, n, k)); E_x


  # plot hypergeometric probability by shifting the x-axis by half
  plot(dfsub$cooccr, dfsub$prob, col='blue', pch=16)
  lines(dfsub$cooccr-0.5, dfsub$prob, col='blue', lwd=1.25, type = 's')

  # plot hypergeometric probability
  plot(dfsub$cooccr, dfsub$prob, col='blue', pch=16)
  lines(dfsub$cooccr, dfsub$prob, col='blue', lwd=1.25, type = 's')

  myy1 <- max(dfsub$prob)*0.25

  # add theoretical max and min of hypergeometric solution
  segments(x0 = (E_x), y0=0, x1 = (E_x), y1 = myy1, col='red', lty=1, lwd=2)
  segments(x0 = mincoocr.th, y0 = 0, x1 = mincoocr.th, y1 = myy1, col='orange', lty=1, lwd=2)
  segments(x0 = maxcoocr.th, y0 = 0, x1 = maxcoocr.th, y1 = myy1, col='orange', lty=1, lwd=2)


  dfsub <- cbind(i, dfsub); dfsub
  colnames(dfsub)[1] <- "example"; dfsub


  # calculate the odds species B selects sites with species A than without species A
  # this is the measure of affinity because this decides the odds of cooccurrence over lack of it
  # calculate based on median with Eric's function
  # =================================================================================================

  for(j in 1:nrow(dfsub)) {

    rm(a, alpha)

    # alpha <- AlphInt(dfsub$cooccr[j],x.freq,y.freq,sites); alpha
    # alpha <- alpha[2]

    a <- NewAlph(dfsub$cooccr[j],x.freq,y.freq,sites); a
    alpha <- a$AlphMLE; alpha
    dfsub$alpha[j] <- alpha
    dfsub$affinity[j] <- exp(alpha)
    dfsub$prob_withFNCH[j] <- pFNCHypergeo(dfsub$cooccr[j], x.freq,
                                           sites-x.freq, y.freq, exp(0))
    dfsub$cumprob_alphacentnull[j] <- a$midP.null[1]

  }

  dfsub


  # compute the traditional indices of cooccurrence
  # =====================================================

  dfsub$jaccard <- dfsub$cooccr / (x.freq+y.freq-dfsub$cooccr)
  dfsub$sorensen <- dfsub$cooccr*2 / (x.freq+y.freq)
  dfsub$simpson <- dfsub$cooccr / min(x.freq, y.freq); dfsub


  # Keil's approach of rescaling indices
  # ====================================

  # copy some functions from Keil's github

  # Randomization algorithm (null model).
  step_C_sim2 <- function(m)
  {
    t(apply(X = m, MARGIN = 1, FUN = sample))
  }

  # function that calculates the given index (so far works for 2 species only)
  pk.dist <- function(m, form)
  {
    x <- m[1,] # species x
    y <- m[2,] # species y

    # matching components
    a = sum(colSums(m) == 2)
    b = sum(x * (colSums(m) == 1) )
    c = sum(y * (colSums(m) == 1) )
    d = sum(colSums(m) == 0)
    n = a + b + c + d

    D = eval(parse(text = form))
    return(D)
  }

  # function that calculates the Z-score
  Z_score <- function(m, algorithm, N.sim, form)
  {
    res <- array(dim=c(nrow(m), nrow(m), N.sim))

    for(i in 1:N.sim)
    {
      # radnomize using a given algorithm
      null.m <- do.call(algorithm, list(m))
      # calculate the metric
      null.metric <- as.matrix(pk.dist(null.m, form))
      res[,,i] <- null.metric
    }

    # calculate the Z-score
    obs <- pk.dist(m, form)
    mean.null <- as.dist(apply(X = res, MARGIN = c(1,2), FUN = mean))
    sd.null <- as.dist(apply(X = res, MARGIN = c(1,2), FUN = sd))

    # the Z-score
    Z <- (obs - mean.null) / sd.null
    # return(c(Z=Z, obs=obs))

    # Kumar's additions -- we plan to use all possible "obs" under the same null. So, do not compute Z-score but save null expectation and sd.
    return(c(mean.null = mean.null, sd.null = sd.null))

  }

  # Testing of the code:
  m <- matrix(c(1,1,1,0,0,
                0,1,1,1,0), byrow=TRUE, nrow=2, ncol=5)
  m
  Z_score(m, algorithm="step_C_sim2", N.sim=1000, form = "a/(a+b+c)") # Jaccard example


  # now compute the rescaled indices in our dataset
  rm(m, jaccard.z, sorensen.z, simpson.z)

  # make a matrix of all sites with each species occupying their prevalence
  m <- matrix(c(
    c(rep(1, x.freq), rep(0, sites-x.freq)),
    c(rep(1, y.freq), rep(0, sites-y.freq))),
    byrow=TRUE, nrow=2, ncol=sites)
  m

  jaccard.z <- Z_score(m, algorithm="step_C_sim2", N.sim=1000, form = "a/(a+b+c)"); jaccard.z
  dfsub$jaccard.rescaled <- (dfsub$jaccard - jaccard.z['mean.null']) / jaccard.z['sd.null']

  sorensen.z <- Z_score(m, algorithm="step_C_sim2", N.sim=1000, form = "2*a/(2*a+b+c)"); sorensen.z
  dfsub$sorensen.rescaled <- (dfsub$sorensen - sorensen.z['mean.null']) / sorensen.z['sd.null']

  simpson.z <- Z_score(m, algorithm="step_C_sim2", N.sim=1000, form = "a/(a+min(b,c))"); simpson.z
  dfsub$simpson.rescaled <- (dfsub$simpson - simpson.z['mean.null']) / simpson.z['sd.null']

  dfsub


  # bind all the data
  # ----------------------
  df <- rbind(df, dfsub)


}

df


# ----------------------------- make plots now -----------------------------

pdf(paste("plots/Fig S1 - standardized Jaccard by cumulative probability and alpha.pdf", sep=""), width=6.5, height=10, family='Helvetica')

par(mfcol = c(5, 3))
par(oma = c(0, 0, 0, 0)) # make room  for the overall x and y axis titles
par(mar = c(2, 2.5, 1, 0.5)) # make the plots be closer together
par(ps = 8, cex = 1, cex.main = 1)
# par(mar = c(2, 2.15, 0.15, 0.1)) # make the plots be closer together


# plot Jaccard's by cumulative probability
# ---------------------------------------------

i<-5
for(i in 1:5) {

  summary(df$jaccard.rescaled)
  plot(1, type='n', xlim=c(min(df$jaccard.rescaled),max(df$jaccard.rescaled)), ylim=c(0,1), xlab="", ylab="", xaxt='n', yaxt='n')
  axis(1, tck = -0.0375, mgp = c(2, 0.25, 0), cex.axis=0.9)
  axis(2, tck = -0.0375, mgp = c(2, 0.5, 0), cex.axis=0.9)
  mtext(side=1, "Standardized Jaccard's index (J)", line=1.05)
  mtext(side=2, "Cumulative probability", line=1.3)
  abline(h=0.5, col='gray50')
  abline(v=0, col='gray50')

  # legend plot
  myx = 0.75*max(df$jaccard.rescaled)
  myy = 0.4
  text("prevalence", x=myx, y=myy, cex=0.9)


  rm(dfsub)
  dfsub <- subset(df, example == i)
  print(head(dfsub))
  print(table(dfsub$example))

  # plot alpha
  points(dfsub$jaccard.rescaled, dfsub$cumprob, pch=16, col=colvec[i], cex=0.75)
  lines(dfsub$jaccard.rescaled, dfsub$cumprob, col=colvec[i], lwd=2, type = 's')

  # for prevalence
  text(paste0(x.freqvec[i]/sites, ", ", y.freqvec[i]/sites), x=myx, y=myy*(1-0.25), col=colvec[i], cex = 0.9)

}


# plot Alpha by cumulative probability
# ---------------------------------------------

for(i in 1:5) {

  summary(df$alpha)
  plot(1, type='n', xlim=c(min(df$alpha),max(df$alpha)), ylim=c(0,1), xlab="", ylab="", xaxt='n', yaxt='n')
  axis(1, tck = -0.0375, mgp = c(2, 0.25, 0), cex.axis=0.9)
  axis(2, tck = -0.0375, mgp = c(2, 0.5, 0), cex.axis=0.9)
  mtext(side=1, "Alpha MLE", line=1.05)
  mtext(side=2, "Cumulative probability", line=1.3)
  abline(h=0.5, col='gray50')
  abline(v=0, col='gray50')

  rm(dfsub)
  dfsub <- subset(df, example == i)
  print(head(dfsub))
  print(table(dfsub$example))

  # plot alpha
  points(dfsub$alpha, dfsub$cumprob, pch=16, col=colvec[i], cex=0.75)
  lines(dfsub$alpha, dfsub$cumprob, col=colvec[i], lwd=2, type = 's')

}


# plot Alpha by rescaled Jaccard
# ---------------------------------------------

for(i in 1:5) {

  summary(df$alpha)
  plot(1, type='n', xlim=c(min(df$alpha),max(df$alpha)), ylim=c(min(df$jaccard.rescaled),max(df$jaccard.rescaled)), xlab="", ylab="", xaxt='n', yaxt='n')
  axis(1, tck = -0.0375, mgp = c(2, 0.25, 0), cex.axis=0.9)
  axis(2, tck = -0.0375, mgp = c(2, 0.5, 0), cex.axis=0.9)
  mtext(side=1, "Alpha MLE", line=1.05)
  mtext(side=2, "Standardized Jaccard index", line=1.3)
  abline(h=0, col='gray50')
  abline(v=0, col='gray50')

  rm(dfsub)
  dfsub <- subset(df, example == i)
  print(head(dfsub))
  print(table(dfsub$example))

  # plot alpha
  points(dfsub$alpha, dfsub$jaccard.rescaled, pch=16, col=colvec[i], cex=0.75)
  abline(0,1, col=colvec[i])

}


dev.off()
