# Supplementary material for: A better index for analysis of co-occurrence and similarity
Source: Sci Adv. 2022 Jan 26;8(4):eabj9204. doi: 10.1126/sciadv.abj9204 (PMC11633102; doi:10.1126/sciadv.abj9204)
Supplement: Supplementary file 2 — Auxiliary Supplementary Materials and Other Supporting Files [file sciadv.abj9204_auxiliary_supplementary_materials_and_other_supporting_files.zip › codesupplement/R code for Fig_1 and Fig_2 - traditional indices vs affinity model.R]

rm(list=ls())

setwd("/Users/kpmainali/Google Drive/Documents/RESEARCH/Cooccurrence_Null_Model/MANUSCRIPT/Science_Advances_manuscript/codesupplement")


# ============ R code for "alpha" parameter calculation =============

library(BiasedUrn)

AlphInt <- dget("functions/AlphInt function.R")
AlphMLE <- dget("functions/AlphMLE.R")
NewAlph <- dget("functions/NewAlph.R")


x.freqvec <- c(20,20,50,80,80)
y.freqvec <- c(20,50,50,50,80)
sites <- 100                # total number of sites


i <- 5

colvec <- c("#99ccff", "#3399ff", "#99cc33", "#ff9933", "#ff6666")


df <- data.frame()


for (i in 1:5) {

  x.freq <- x.freqvec[i]      # sites occupied by species A
  y.freq <- y.freqvec[i]      # sites occupied by species B

  # our hypergeometric solution
  # ================================

  x.freq; y.freq; sites
  m <- x.freq
  n <- sites-x.freq
  k <- y.freq
  x <- 0:(k+1)	# co-occurrence sites freq
  # cumulative probability and probability of x
  (hdf <- rbind(phyper(x, m, n, k), dhyper(x, m, n, k)))
  # add colnames to match x created above
  colnames(hdf) <- x; hdf
  hdf <- data.frame(t(hdf)); hdf
  colnames(hdf) <- c("cumprob", "prob"); hdf
  hdf$cooccr <- as.numeric(row.names(hdf)); hdf

  # sum of probabilities of numerator
  sum(dhyper(x, m, n, k))

  rm(dfsub)
  dfsub <- subset(hdf, prob != 0); dfsub

  (mincoocr.th <- min(dfsub$cooccr))
  (maxcoocr.th <- max(dfsub$cooccr))

  # calculate expectation of null
  E_x <- sum(x * dhyper(x, m, n, k)); E_x


  # plot hypergeometric probability by shifting the x-axis by half
  plot(dfsub$cooccr, dfsub$prob, col='blue', pch=16)
  lines(dfsub$cooccr-0.5, dfsub$prob, col='blue', lwd=1.25, type = 's')

  # plot hypergeometric probability
  plot(dfsub$cooccr, dfsub$prob, col='blue', pch=16)
  lines(dfsub$cooccr, dfsub$prob, col='blue', lwd=1.25, type = 's')

  myy1 <- max(dfsub$prob)*0.25

  # add theoretical max and min of hypergeometric solution
  segments(x0 = (E_x), y0=0, x1 = (E_x), y1 = myy1, col='red', lty=1, lwd=2)
  segments(x0 = mincoocr.th, y0 = 0, x1 = mincoocr.th, y1 = myy1, col='orange', lty=1, lwd=2)
  segments(x0 = maxcoocr.th, y0 = 0, x1 = maxcoocr.th, y1 = myy1, col='orange', lty=1, lwd=2)


  # calculate the odds species B selects sites with species A than without species A
  # this is the measure of affinity because this decides the odds of cooccurrence over lack of it
  # calculate the odds based on median with Eric's function
  # =================================================================================================

  for(j in 1:nrow(dfsub)) {

    rm(a, alpha)

    # alpha <- AlphInt(dfsub$cooccr[j],x.freq,y.freq,sites); alpha
    # alpha <- alpha[2]

    a <- NewAlph(dfsub$cooccr[j],x.freq,y.freq,sites); a
    alpha <- a$AlphMLE; alpha
    dfsub$alpha[j] <- alpha
    dfsub$affinity[j] <- exp(alpha)
    dfsub$prob_withFNCH[j] <- pFNCHypergeo(dfsub$cooccr[j], x.freq,
                                           sites-x.freq, y.freq, exp(0))
    dfsub$cumprob_alphacentnull[j] <- a$midP.null[1]

  }

  dfsub


  # compute the traditional indices of cooccurrence
  # =====================================================

  dfsub$jaccard <- dfsub$cooccr / (x.freq+y.freq-dfsub$cooccr)
  dfsub$sorensen <- dfsub$cooccr*2 / (x.freq+y.freq)
  dfsub$simpson <- dfsub$cooccr / min(x.freq, y.freq); dfsub


  dfsub <- cbind(i, dfsub); dfsub
  colnames(dfsub)[1] <- "example"; dfsub


  # bind all the data
  # ----------------------
  df <- rbind(df, dfsub)

}


panelnumber <- function(xshift, yshift, labels, ...) {

  as.list( sys.call() )

  if(missing(xshift)) {
    xshift = 0.05
  }
  if(missing(yshift)) {
    yshift = 0.05
  }
  par(xpd=NA)
  di <- dev.size("in")
  x <- grconvertX(c(0, di[1]), from="in", to="user")
  y <- grconvertY(c(0, di[2]), from="in", to="user")

  fig <- par("fig")
  x <- x[1] + (x[2] - x[1]) * fig[1:2]
  y <- y[1] + (y[2] - y[1]) * fig[3:4]

  x <- x[1] + (x[2]-x[1])*xshift
  y <- y[2] - (y[2]-y[1])*yshift

  text(x = x, y = y, labels = labels, ...)
  par(xpd=FALSE)

}


# ===================== Fig. 1D-F =====================

pdf(paste("plots/Fig 1 - cumulative prob of jaccard, sorensen and simpson.pdf", sep=""), width=6.375, height=2.27, family='Helvetica')
par(mfrow = c(1, 3))
par(oma = c(0, 0, 0, 0)) # make room  for the overall x and y axis titles
par(mar = c(2, 2.15, 1, 0.1)) # make the plots be closer together
par(ps = 8, cex = 1, cex.main = 1)


# plot Jaccard's by cumulative probability
# ---------------------------------------------

  plot(1, type='n', xlim=c(0,1), ylim=c(0,1), xlab="", ylab="", xaxt='n', yaxt='n')
  axis(1, tck = -0.0375, mgp = c(2, 0.25, 0), cex.axis=0.9)
  axis(2, tck = -0.0375, mgp = c(2, 0.5, 0), cex.axis=0.9)
  mtext(side=1, "Jaccard's index (J)", line=1.05)
  mtext(side=2, "Cumulative probability", line=1.3)
  abline(h=0.5, col='gray50')
  panelnumber(xshift = 0.05, yshift = 0.0375, labels = "D", font=2, cex=1.1)


  # legend plot
  myx = 0.85
  myy = 0.4
  text("prevalence", x=myx, y=myy, cex=0.9)

  i<-5

  for(i in 1:5) {

    rm(dfsub)
    dfsub <- subset(df, example == i)
    print(head(dfsub))
    print(table(dfsub$example))

    # plot alpha
    points(dfsub$jaccard, dfsub$cumprob, pch=16, col=colvec[i], cex=0.75)
    lines(dfsub$jaccard, dfsub$cumprob, col=colvec[i], lwd=2, type = 's')

    # mark the max and min of J as they can be buried by other points
    rm(dfvertbar)
    dfvertbar <- dfsub
    dfvertbar <- subset(dfvertbar, jaccard == min(dfvertbar$jaccard) | jaccard == max(dfvertbar$jaccard))
    dfvertbar

    if(i <= 2) {
      points(dfvertbar$jaccard, dfvertbar$cumprob, pch=0, col=colvec[i], cex=1.35)
    } else {
      points(dfvertbar$jaccard, dfvertbar$cumprob, pch=1, col=colvec[i], cex=1.15)
    }

    # for prevalence
    text(paste0(x.freqvec[i]/100, ", ", y.freqvec[i]/100), x=myx, y=myy*(1-i*0.175), col=colvec[i], cex = 0.9)

  }


# plot Sorensen by cumulative probability
# ---------------------------------------------

  plot(1, type='n', xlim=c(0,1), ylim=c(0,1), xlab="", ylab="", xaxt='n', yaxt='n')
  axis(1, tck = -0.0375, mgp = c(2, 0.25, 0), cex.axis=0.9)
  axis(2, tck = -0.0375, mgp = c(2, 0.5, 0), cex.axis=0.9)
  mtext(side=1, "Sorensen-Dice index (S-D)", line=1.05)
  abline(h=0.5, col='gray50')

  panelnumber(xshift = 0.075, yshift = 0.0375, labels = "E", font=2, cex=1.1)

  for(i in 1:5) {

    rm(dfsub)
    dfsub <- subset(df, example == i)
    print(head(dfsub))
    print(table(dfsub$example))

    # plot alpha
    points(dfsub$sorensen, dfsub$cumprob, pch=16, col=colvec[i], cex=0.75)
    lines(dfsub$sorensen, dfsub$cumprob, col=colvec[i], lwd=2, type = 's')

    # mark the max and min of J as they can be buried by other points
    rm(dfvertbar)
    dfvertbar <- dfsub
    dfvertbar <- subset(dfvertbar, sorensen == min(dfvertbar$sorensen) | sorensen == max(dfvertbar$sorensen))
    dfvertbar

    if(i <= 2) {
      points(dfvertbar$sorensen, dfvertbar$cumprob, pch=0, col=colvec[i], cex=1.35)
    } else {
      points(dfvertbar$sorensen, dfvertbar$cumprob, pch=1, col=colvec[i], cex=1.15)
    }


  }


# plot Simpson by cumulative probability
# ---------------------------------------------

  plot(1, type='n', xlim=c(0,1), ylim=c(0,1), xlab="", ylab="", xaxt='n', yaxt='n')
  axis(1, tck = -0.0375, mgp = c(2, 0.25, 0), cex.axis=0.9)
  axis(2, tck = -0.0375, mgp = c(2, 0.5, 0), cex.axis=0.9)
  mtext(side=1, "Simpson's index (S)", line=1.05)
  abline(h=0.5, col='gray50')

  panelnumber(xshift = 0.075, yshift = 0.0375, labels = "F", font=2, cex=1.1)


  for(i in 1:5) {

    rm(dfsub)
    dfsub <- subset(df, example == i)
    print(head(dfsub))
    print(table(dfsub$example))

    # plot alpha
    points(dfsub$simpson, dfsub$cumprob, pch=16, col=colvec[i], cex=0.75)
    lines(dfsub$simpson, dfsub$cumprob, col=colvec[i], lwd=2, type = 's')

    # mark the max and min of J as they can be buried by other points
    rm(dfvertbar)
    dfvertbar <- dfsub
    dfvertbar <- subset(dfvertbar, simpson == min(dfvertbar$simpson) | simpson == max(dfvertbar$simpson))
    dfvertbar

    if(i <= 2) {
      points(dfvertbar$simpson, dfvertbar$cumprob, pch=0, col=colvec[i], cex=1.35)
    } else {
      points(dfvertbar$simpson, dfvertbar$cumprob, pch=1, col=colvec[i], cex=1.15)
    }


  }

dev.off()


# ========================= Fig 2 =========================

# plot alpha mle by cumulative probability
# ---------------------------------------------

pdf(paste("plots/Fig 2 - cumulative prob of alpha_mle and some specific scanarios.pdf", sep=""), width=5, height=2.5, family='Helvetica')
par(mfrow = c(1, 2))
par(oma = c(0, 0, 0, 0)) # make room  for the overall x and y axis titles
par(mar = c(2, 2.15, 1, 0.5)) # make the plots be closer together
par(ps = 8, cex = 1, cex.main = 1)


plot(1, type='n', xlim=c(-11,11), ylim=c(0,1), xlab="", ylab="", xaxt='n', yaxt='n')
axis(1, tck = -0.0375, mgp = c(2, 0.25, 0), cex.axis=0.9)
axis(2, tck = -0.0375, mgp = c(2, 0.5, 0), cex.axis=0.9)

mtext(side=1, "Alpha MLE", line=1.05)
mtext(side=2, "Cumulative probability", line=1.3)
abline(h=0.5, col='gray50')
abline(v=0, col='gray50')
panelnumber(xshift = 0.035, yshift = 0.025, labels = "A", font=2, cex=1.1)

# legend plot
myx = 5
myy = 0.425
text("prevalence", x=myx, y=myy)

for(i in 1:5) {

  rm(dfsub)
  dfsub <- subset(df, example == i)
  print(head(dfsub))
  print(table(dfsub$example))

  # plot cumulative prob by alpha
  points(dfsub$alpha, dfsub$cumprob, pch=16, col=colvec[i], cex=0.75)
  # lines(dfsub$alpha, dfsub$cumprob, col=colvec[i], lwd=2)
  lines(dfsub$alpha, dfsub$cumprob, col=colvec[i], lwd=2, type = 's')

  # mark the max and min of alpha as they can be buried by other points
  rm(dfvertbar)
  dfvertbar <- subset(dfsub, alpha != Inf)
  dfvertbar <- subset(dfvertbar, alpha == min(dfvertbar$alpha) | alpha == max(dfvertbar$alpha))
  dfvertbar

  text(paste0(x.freqvec[i]/100, ", ", y.freqvec[i]/100), x=myx, y=myy*(1-i*0.175), col=colvec[i])

}


# plot alpha mle by Jaccard
# ---------------------------------------------

plot(1, type='n', xlim=c(0,1), ylim=c(-11,11), xlab="", ylab="", xaxt='n', yaxt='n')
axis(1, tck = -0.0375, mgp = c(2, 0.25, 0), cex.axis=0.9)
axis(2, tck = -0.0375, mgp = c(2, 0.5, 0), cex.axis=0.9)

mtext(side=1, "Jaccard's index (J)", line=1.05)
mtext(side=2, "Alpha MLE", line=1.3)
abline(h=0, col='gray50')
abline(v=0.5, col='gray50')
panelnumber(xshift = 0.035, yshift = 0.025, labels = "B", font=2, cex=1.1)


# legend plot
myx = 5
myy = 0.4
text("prevalence", x=myx, y=myy)

for(i in 1:5) {

  rm(dfsub)
  dfsub <- subset(df, example == i)
  print(head(dfsub))
  print(table(dfsub$example))

  points(dfsub$jaccard, dfsub$alpha, pch=16, col=colvec[i], cex=0.75)
  lines(dfsub$jaccard, dfsub$alpha, col=colvec[i], lwd=2)

  # find cumulative probability closest to null expectation of 0.5
  nullexprow <- which.min(abs(dfsub$alpha-0)); nullexprow
  # hollow circles
  # points(dfsub$jaccard[nullexprow], dfsub$alpha[nullexprow], pch=1, col=colvec[i], cex=1.25)

  # black circles
  points(dfsub$jaccard[nullexprow], dfsub$alpha[nullexprow], pch=16, col='black', cex=0.75)


  text(paste0(x.freqvec[i], ", ", y.freqvec[i]), x=myx, y=myy*(1-i*0.15), col=colvec[i])

}

dev.off()
