# Supplementary material for: A better index for analysis of co-occurrence and similarity
Source: Sci Adv. 2022 Jan 26;8(4):eabj9204. doi: 10.1126/sciadv.abj9204 (PMC11633102; doi:10.1126/sciadv.abj9204)
Supplement: Supplementary file 2 — Auxiliary Supplementary Materials and Other Supporting Files [file sciadv.abj9204_auxiliary_supplementary_materials_and_other_supporting_files.zip › codesupplement/R code for Fig_3 Fig_4 and Fig_S2 biogeography analysis.R]

require("gdata")
library("varhandle")


rm(list = ls())

setwd("/Users/kpmainali/Google Drive/Documents/RESEARCH/Cooccurrence_Null_Model/MANUSCRIPT/Science_Advances_manuscript/codesupplement")

# the following dataset is available as supplement of the original publication from here: https://www.nature.com/articles/s41598-017-05114-5#Sec5
df <- read.xls("/Users/kpmainali/Google Drive/Documents/RESEARCH/Cooccurrence_Null_Model/DATA/Chiarucci_Mediterranean_archipelago/41598_2017_5114_MOESM3_ESM.xls", sheet = "Data")
head(df)


# prevalence -- number of species in an island (express as fraction)
# -----------------------------------------------------------------------

prev.df <- df[3:nrow(df),4:ncol(df)]; head(prev.df)
prev.df <- prev.df[,1:32]
head(prev.df)
class(prev.df)
sapply(prev.df, class)
prev.df <- as.data.frame(sapply(prev.df, as.numeric))
head(prev.df)

prev <- colSums(prev.df); prev
prev <- as.vector(prev); prev
head(prev.df)
nrow(prev.df)	# there were 1842 species in total studied
# so, express the prevalence as fraction
hist(prev)
prev1 <- prev/1842; prev1
hist(prev1)


# Fig. S2
pdf("plots/Fig S2 - beta diversity species richness prevalence.pdf", width = 5.25, height = 5.25)
    par(mar=c(5.25,4,0,0))
    hist(prev1, xlab="", main="", col="#aaa9ff", border="white", cex.lab = 1.25)
    mtext("Prevalence (fraction of species \nfound on an island)", side = 1, line = 4.25, cex = 1.25)
dev.off()


AlphInt <- dget("functions/AlphInt function.R")
AlphMLE <- dget("functions/AlphMLE.R")
NewAlph <- dget("functions/NewAlph.R")


# =================================================================================

#         TEMPORAL BETA DIVERSITY -- COMPARISON OF TWO TIMES OF AN ISLAND

# =================================================================================


# the following are the islands
islands <- colnames(df)[4:19]; islands

grand <- data.frame()

i <- 7

for(i in 1:length(islands)) {

    rm(jaccard, affinity_median, affinity_mean, affinityvec, myodds, A, B, t, X, mycols, sub)

    # subset the data of an island for two time periods
    head(df)
    mycols <- grep(islands[i], colnames(df)); mycols
    sub <- subset(df, select = c(1,2,3,mycols)); print(head(sub))

    colnames(sub) <- c("life.form", "alien.native", "species.name", "period1", "period2"); print(head(sub))
    sub <- sub[-c(1:2),]; print(head(sub))

    sapply(sub, class)
    sub$period1 <- as.numeric(sub$period1)  # this line might need unfactor() instead of as.numeric() if your R environment read this column as factor
    sub$period2 <- as.numeric(sub$period2)
    sapply(sub, class)
    print(head(sub))
    sub$cooccur <- sub$period1 + sub$period2

    head(sub)
    print(sum(is.na(sub)))
    A <- sub$period1
    A <- A[!is.na(A)]
    B <- sub$period2
    B <- B[!is.na(B)]
    t <- as.data.frame(table(sub$cooccur)); print(t)
    X <- t$Freq[t$Var1==2]; X


    # two expressions of Jaccard as listed in manuscript
    X/(sum(A)+sum(B)-X)
    X / (X + t$Freq[t$Var1==1])
	  stopifnot(X/(sum(A)+sum(B)-X) == X / (X + t$Freq[t$Var1==1]))
    jaccard = X / (X + t$Freq[t$Var1==1])

	  # two expressions of Sorensen
    X/((sum(A)+sum(B))*0.5)
    2*X/(2*X+t$Freq[t$Var1==1])
	  stopifnot(X/((sum(A)+sum(B))*0.5) == 2*X/(2*X+t$Freq[t$Var1==1]))
    sorensen = X/((sum(A)+sum(B))*0.5)

	  # two expressions of Simpson
	  # well, for the first expression, I need to calculate the min(b,c). I will not write more code for that
	  X/(min(sum(A), sum(B)))
	  simpson = X/(min(sum(A), sum(B)))


    # affinity with our median function
    alphavec <- AlphInt(x=X, mA=sum(A), mB=sum(B), N=nrow(sub)); alphavec
    alpha_median <- alphavec[2]; alpha_median


    # affinity with mean
    myodds <-	oddsFNCHypergeo(
        mu=X, 	   				# co-occurrence sites
        m1=sum(A), 				# sp.A sites
        m2=nrow(sub)-sum(A), 	# total sites minus #sp.A sites
        n=sum(B)				# sp.B sites
    )
    alpha_mean <- log(myodds)


    # affinity mle -- make sure R package "BiasedUrn" has been installed to your computer
    alpha_mle_list <- NewAlph(x=X, mA=sum(A), mB=sum(B), N=nrow(sub)); alpha_mle_list
    alpha_mle <- alpha_mle_list$AlphMLE


    outdf <- data.frame(island = islands[i], jaccard = jaccard, sorensen = sorensen, simpson = simpson, alpha_median = alpha_median, alpha_mean = alpha_mean, alpha_mle = alpha_mle, spRich.before = sum(A), spRich.after = sum(B), commonSpecies = X, totalSites = nrow(sub)); outdf
    grand <- rbind(grand, outdf)

}

grand
class(grand$island)
# grand$island <- unfactor(grand$island)
grand$island[grand$island == "Isolotto.Porto.ercole"] <- "Isolotto.Porto.Ercole"
grand

# the species richness numbers to compare are in the range of hundreds or many dozens, except a case when it is just 2.
# avoid extremely small number or when alpha becomes unreliable, such as being undefined value
# use cutoff of species at 5. And, remove items with undefined (Inf) values of alpha, even when mle is defined -- to avoid extreme situations

grand <- subset(grand, alpha_median != "Inf"); grand


# bring attributes and isolation index of of the islands
# -------------------------------------------------------------
# the following dataset is a merger of the attributes of island available from the original publication at https://www.nature.com/articles/s41598-017-05114-5#Sec5
# and additional attributes we computed after receiving the shapefile of the islands.
# The shapefiles were obtained from the authors of the original publication and from Global Administrative Areas (GADM) database (www.gadm.org, downloaded Apr 26, 2019).
attributes <- read.xls("/Users/kpmainali/Google Drive/Documents/RESEARCH/Cooccurrence_Null_Model/DATA/Chiarucci_Mediterranean_archipelago/islandCovariates_andAreaWithBuffer_MainaliCalculated.xlsx", sheet = "Sheet1")
head(attributes); dim(attributes)
colnames(attributes) <- tolower(colnames(attributes))
class(attributes$island)
# attributes$island <- unfactor(attributes$island)
head(attributes)

attributes$island
attributes$island[attributes$island == "Isolotto Porto Ercole"] <- "Isolotto.Porto.Ercole"
attributes$island[attributes$island == "Monte Argentario"] <- "Argentario"
attributes$island[attributes$island == "Formica Grande"] <- "Formica.Grande"
attributes$island[attributes$island == "Formica di Burano"] <- "Fobu"
attributes$island

head(attributes)
attributes <- subset(attributes, select = c("island", "latitude", "longitude", "area_km2", "distance_to_nearest_bigger_island_km", "distance_to_mainland_km"))
head(attributes)

nrow(grand)
nrow(attributes)

grand <- merge(grand, attributes, by = c("island"))
nrow(grand)
grand

# plotting now
# ----------------
# I wrote this function to add panel number
panelnumber <- function(xshift, yshift, labels, ...) {

    as.list( sys.call() )

    if(missing(xshift)) {
        xshift = 0.05
    }
    if(missing(yshift)) {
        yshift = 0.05
    }
    par(xpd=NA)
    di <- dev.size("in")
    x <- grconvertX(c(0, di[1]), from="in", to="user")
    y <- grconvertY(c(0, di[2]), from="in", to="user")

    fig <- par("fig")
    x <- x[1] + (x[2] - x[1]) * fig[1:2]
    y <- y[1] + (y[2] - y[1]) * fig[3:4]

    x <- x[1] + (x[2]-x[1])*xshift
    y <- y[2] - (y[2]-y[1])*yshift

    text(x = x, y = y, labels = labels, ...)
    par(xpd=FALSE)

}


# Fig. 3
pdf("plots/Fig 3 - Jaccard vs affinity for island area, distance and richness.pdf", width=4, height=5.75, family='Helvetica')
par(mfrow=c(3,2))
par(oma = c(0, 0, 0.2, 0.1)) # make room  for the overall x and y axis titles
par(mar = c(2, 2, 0.5, 0.5)) # make the plots_AlphaMLE be closer together
par(ps = 7.5, cex = 1, cex.main = 1)

mypadj.x = -2.5
mypadj.y = 1.75
mtext.x = 0.75
mtext.y = 1.15
myxshift = 0.04
myyshift = 0.085

  plot(jaccard ~ log(spRich.before), data=grand, pch=16, col="blue", xaxt="n", yaxt="n", xlab="", ylab="")
  axis(1, tck=-.0375, line=0, padj = mypadj.x)
  axis(2, tck=-.0375, line=0, padj = mypadj.y)
  mtext("log(island species richness)", side = 1, line = mtext.x)
  mtext("Jaccard's index", side = 2, line = mtext.y)
  rm(mylm, cor); mylm <- lm(jaccard ~ log(spRich.before), data = grand)
  abline(mylm, col='gray')
  cor <- cor.test(~ jaccard + log(spRich.before), data = grand)
  cor$estimate; cor$p.value
  mtext(side=3, line=-1.5, paste0("r = ", round(cor$estimate,2), ", p = ", signif(cor$p.value,3)))
  panelnumber(xshift = myxshift, yshift = myyshift, labels = "A", cex=1.1, font=2)

  plot(alpha_mle ~ log(spRich.before), data=grand, pch=16, col="blue", xaxt="n", yaxt="n", xlab="", ylab="")
  axis(1, tck=-.0375, line=0, padj = mypadj.x)
  axis(2, tck=-.0375, line=0, padj = mypadj.y)
  mtext("log(island species richness)", side = 1, line = mtext.x)
  mtext("Alpha MLE", side = 2, line = mtext.y)
  rm(mylm, cor); mylm <- lm(alpha_mle ~ log(spRich.before), data = grand)
  abline(mylm, col='gray')
  cor <- cor.test(~ alpha_mle + log(spRich.before), data = grand)
  cor$estimate; cor$p.value
  mtext(side=3, line=-1.5, paste0("r = ", round(cor$estimate,2), ", p = ", signif(cor$p.value,3)))
  panelnumber(xshift = myxshift, yshift = myyshift, labels = "B", cex=1.1, font=2)

  plot(jaccard ~ log(area_km2), data=grand, pch=16, col="blue", xaxt="n", yaxt="n", xlab="", ylab="")
  axis(1, tck=-.0375, line=0, padj = mypadj.x)
  axis(2, tck=-.0375, line=0, padj = mypadj.y)
  mtext("log(island area)", side = 1, line = mtext.x)
  mtext("Jaccard's index", side = 2, line = mtext.y)
  rm(mylm, cor); mylm <- lm(jaccard ~ log(area_km2), data = grand)
  abline(mylm, col='gray')
  cor <- cor.test(~ jaccard + log(area_km2), data = grand)
  cor$estimate; cor$p.value
  mtext(side=3, line=-1.5, paste0("r = ", round(cor$estimate,2), ", p = ", signif(cor$p.value,3)))
  panelnumber(xshift = myxshift, yshift = myyshift, labels = "C", cex=1.1, font=2)

  plot(alpha_mle ~ log(area_km2), data=grand, pch=16, col="blue", xaxt="n", yaxt="n", xlab="", ylab="")
  axis(1, tck=-.0375, line=0, padj = mypadj.x)
  axis(2, tck=-.0375, line=0, padj = mypadj.y)
  mtext("log(island area)", side = 1, line = mtext.x)
  mtext("Alpha MLE", side = 2, line = mtext.y)
  rm(mylm, cor); mylm <- lm(alpha_mle~ log(area_km2), data = grand)
  abline(mylm, col='gray')
  cor <- cor.test(~ alpha_mle + log(area_km2), data = grand)
  cor$estimate; cor$p.value
  mtext(side=3, line=-1.5, paste0("r = ", round(cor$estimate,2), ", p = ", signif(cor$p.value,3)))
  panelnumber(xshift = myxshift, yshift = myyshift, labels = "D", cex=1.1, font=2)


  plot(jaccard ~ log(distance_to_nearest_bigger_island_km), data=grand, pch=16, col="blue", xaxt="n", yaxt="n", xlab="", ylab="")
  axis(1, tck=-.0375, line=0, padj = mypadj.x)
  axis(2, tck=-.0375, line=0, padj = mypadj.y)
  mtext("log(distance to nearest bigger island)", side = 1, line = mtext.x)
  mtext("Jaccard's index", side = 2, line = mtext.y)
  rm(mylm, cor); mylm <- lm(jaccard ~ log(distance_to_nearest_bigger_island_km), data = grand)
  abline(mylm, col='gray')
  cor <- cor.test(~ jaccard + log(distance_to_nearest_bigger_island_km), data = grand)
  cor$estimate; cor$p.value
  mtext(side=3, line=-1.5, paste0("r = ", round(cor$estimate,2), ", p = ", signif(cor$p.value,3)))
  panelnumber(xshift = myxshift, yshift = myyshift, labels = "E", cex=1.1, font=2)

  plot(alpha_mle ~ log(distance_to_nearest_bigger_island_km), data=grand, pch=16, col="blue", xaxt="n", yaxt="n", xlab="", ylab="")
  axis(1, tck=-.0375, line=0, padj = mypadj.x)
  axis(2, tck=-.0375, line=0, padj = mypadj.y)
  mtext("log(distance to nearest bigger island)", side = 1, line = mtext.x)
  mtext("Alpha MLE", side = 2, line = mtext.y)
  rm(mylm, cor); mylm <- lm(alpha_mle~ log(distance_to_nearest_bigger_island_km), na.action = na.exclude, data = grand)
  abline(mylm, col='gray')
  cor <- cor.test(~alpha_mle + log(distance_to_nearest_bigger_island_km), data = grand)
  mtext(side=3, line=-1.5, paste0("r = ", round(cor$estimate,2), ", p = ", signif(cor$p.value,3)))
  panelnumber(xshift = myxshift, yshift = myyshift, labels = "F", cex=1.1, font=2)

dev.off()


# =================================================================================

#                 SPATIAL BETA DIVERSITY -- COMPARISON OF ISLAND PAIRS

# =================================================================================


head(df)
grand.both <- data.frame()
periodvec <- c("1830-1950", "1951-2015")

# loop through the periods
# --------------------------------

p <- 1

for(p in 1:length(periodvec)) {

  myperiod <- periodvec[p]
  print(myperiod)

  grand <- data.frame()

  # prepare a dataset of only one time period
  df[1,]
  grepl(myperiod, unfactor(df[1,]))
  mydf <- subset(df, select=grepl(myperiod, unfactor(df[1,]))); head(mydf)
  mydf <- cbind(df[,1:3], mydf); head(mydf)
  mydf <- mydf[-c(1:2),]; head(mydf)
  colnames(mydf) <- gsub(".1", "", colnames(mydf)); head(mydf)

  # compute the relationship between every pair of island in a selected time period
  i <- 7
  j <- 9

  for(i in 4:(ncol(mydf)-1)) {
      for(j in (i+1):ncol(mydf)) {

      rm(jaccard, affinity_median, affinity_mean, affinityvec, myodds, A, B, t, X, mycols, sub, rel.rich.diff, rel.sp.repl)


      sub <- subset(mydf, select = c(1,2,3,i,j))
      print(head(sub))

      colnames(sub) <- c("life.form", "alien.native", "species.name", "island1", "island2")
      print(head(sub))

      sapply(sub, class)
      sub$island1 <- as.numeric(sub$island1)
      sub$island2 <- as.numeric(sub$island2)
      sapply(sub, class)
      print(head(sub))
      sub$cooccur <- sub$island1 + sub$island2

      head(sub)
      print(sum(is.na(sub)))
      A <- sub$island1
      A <- A[!is.na(A)]
      B <- sub$island2
      B <- B[!is.na(B)]
      t <- as.data.frame(table(sub$cooccur)); print(t)
      if(max(sub$cooccur[!is.na(sub$cooccur)]) < 2) {
          X <- 0
      } else {
          X <- t$Freq[t$Var1==2]; X
      }


      jaccard = X / (X + t$Freq[t$Var1==1]); jaccard
      sorensen = X/((sum(A)+sum(B))*0.5); sorensen
  	  simpson = X/(min(sum(A), sum(B))); simpson


      rel.rich.diff <- abs(sum(A) - sum(B)) / (X + t$Freq[t$Var1==1])
      rel.sp.repl <- min(sum(A)-X, sum(B)-X) / (X + t$Freq[t$Var1==1])

      # affinity with our median function
      alphavec <- AlphInt(x=X, mA=sum(A), mB=sum(B), N=nrow(sub)); alphavec
      alpha_median <- alphavec[2]

      # affinity mle
      alpha_mle_list <- NewAlph(x=X, mA=sum(A), mB=sum(B), N=nrow(sub)); alpha_mle_list
      alpha_mle <- alpha_mle_list$AlphMLE

      outdf <- data.frame(period = myperiod, island1 = colnames(mydf)[i], island2 = colnames(mydf)[j], jaccard = jaccard, sorensen = sorensen, simpson = simpson, rel.rich.diff = rel.rich.diff, rel.sp.repl = rel.sp.repl, alpha_mle = alpha_mle, alpha_median = alpha_median, spRich.island1 = sum(A), spRich.island2 = sum(B), commonSpecies = X, totalSites = nrow(sub)); outdf
      grand <- rbind(grand, outdf)

  }}

  head(grand)
  dim(grand)

  grand <- subset(grand, spRich.island1 >= 5 & spRich.island2 >= 5); grand
  grand[75:nrow(grand),]
  grand[grand == "Inf"] <- NA; summary(grand)
  grand[grand == "-Inf"] <- NA; summary(grand)
  grand <- na.omit(grand)
  nrow(grand)
  summary(grand)

  # save the output of a timeperiod to a dataframe
  grand.both <- rbind(grand, grand.both)

} # close period loop


library(ggpubr)


# .......... run this code in R, not RStudio ............


# comparison of Jaccard vs affinity
# --------------------------------------------------
sp <- ggscatter(grand.both, x = "jaccard", y = "alpha_mle",
                add = "reg.line",               # Add regression line
                conf.int = TRUE,                # Add confidence interval
                color = "period", palette = "jco", # Color by groups "cyl"
                shape = "period",                   # Change point shape by groups "cyl"
                xlab = "Jaccard's index",
                ylab = "Alpha MLE"
) + stat_cor(aes(color = period), method = "pearson", label.x = 0.36)       # Add correlation coefficient
sp

# Fig. 4A
pdf(paste0("plots/Fig 4A - spatial affinity - jaccard vs affinity.pdf"), width = 4.5, height = 4)
	plot(sp)
dev.off()


head(grand.both)
grand.both[222,]


# what is splitting Jaccard but not alpha?
# -----------------------------------------------
head(grand.both)
hist(grand.both$jaccard)

grand.period1 <- subset(grand.both, period == "1830-1950")
grand.period1 <- droplevels(grand.period1)
hist(grand.period1$jaccard)
h1 <- ggplot(grand.period1, aes(x=jaccard)) + geom_histogram(color="white", fill="light blue"); plot(h1)
hist(grand.period1$alpha_mle)

grand.period2 <- subset(grand.both, period == "1951-2015")
grand.period2 <- droplevels(grand.period2)
hist(grand.period2$jaccard)
hist(grand.period2$alpha_mle)


plot(grand.both$spRich.island1, grand.both$jaccard)
abline(h=0.25)
plot(grand.both$spRich.island2, grand.both$jaccard)
abline(h=0.25)
grand.sub <- subset(grand.both, select=c("jaccard", "spRich.island1", "spRich.island2", "period"))
head(grand.sub)
colnames(grand.sub)[2:3] <- c("island1", "island2")
library(reshape)
# grand.sub <- melt(grand.sub, id=c("jaccard"), na.rm=TRUE)
grand.sub <- melt(grand.sub, id=c("jaccard", "period"), na.rm=TRUE)
head(grand.sub)
colnames(grand.sub)[3:4] <- c("island", "species_richness")
head(grand.sub)

class(grand.sub$island)
class(grand.sub)


sp <- ggscatter(grand.sub, x = "species_richness", y = "jaccard",
                conf.int = FALSE,                # Add confidence interval
                color = "period", palette = "jco",    # no need to give color to island as that means nothing
                shape = "period",
                xlab = "Species richness",
                ylab = "Jaccard's index"
)
sp

# Fig. 4B
pdf(paste0("plots/Fig 4B - mediterreanean species richness vs jaccard2.pdf"), width = 4.5, height = 4)
	plot(sp)
dev.off()


colvec <- c("#99ccff", "#3399ff", "#99cc33", "#ff9933", "#ff6666")


gp <- ggplot(data = grand.both, mapping = aes(x = spRich.island1, y = spRich.island2)) +
  geom_point(aes(colour = jaccard), shape = 19, size=2) +
  scale_color_gradient("Jaccard", low="#3399ff", high="#ff9933") +
  labs(x = "Species richness in 1st island of a pair", y = "Species richness in 2nd island of a pair") +
  theme(aspect.ratio=1)
gp

# Fig. 4C
pdf(paste0("plots/Fig 4C - jaccard in island pairs.pdf"), width = 4.5, height = 4.5)
	print(gp)
dev.off()


gp <- ggplot(data = grand.both, mapping = aes(x = spRich.island1, y = spRich.island2)) +
  geom_point(aes(colour = alpha_mle), shape = 19, size=2) +
  scale_color_gradient("Alpha...", low="#3399ff", high="#ff9933") +
  labs(x = "Species richness in 1st island of a pair", y = "Species richness in 2nd island of a pair") +
  theme(aspect.ratio=1)
gp

# Fig. 4D
# note: above I kept "Alpha..." to match the size of grid for Jaccard and Alpha. In the pdf, edit the legend title.
pdf(paste0("plots/Fig 4D - alpha in island pairs.pdf"), width = 4.5, height = 4.5)
	print(gp)
dev.off()
