# Supplementary material for: A better index for analysis of co-occurrence and similarity
Source: Sci Adv. 2022 Jan 26;8(4):eabj9204. doi: 10.1126/sciadv.abj9204 (PMC11633102; doi:10.1126/sciadv.abj9204)
Supplement: Supplementary file 2 — Auxiliary Supplementary Materials and Other Supporting Files [file sciadv.abj9204_auxiliary_supplementary_materials_and_other_supporting_files.zip › codesupplement/functions/AlphMLE.R]

AlphMLE  =  function(x,mA,mB,N, bd=50) {
    aint = pmax(-bd,pmin(bd,AlphInt(x,mA,mB,N)))
    tmp = optimize( function(t) log(dFNCHypergeo(x,mA,N-mA,mB,exp(t))),
                    aint+c(-1,1), maximum=T)
    ### Output is:  alpha value maximizing  likelihood
    ### Function prints "*" if this MLE falls outside AlphInt interval 
    if(aint[1] > tmp$max | aint[2] < tmp$max) cat("*")
    tmp$max  }
