# Supplementary material for: A better index for analysis of co-occurrence and similarity
Source: Sci Adv. 2022 Jan 26;8(4):eabj9204. doi: 10.1126/sciadv.abj9204 (PMC11633102; doi:10.1126/sciadv.abj9204)
Supplement: Supplementary file 2 — Auxiliary Supplementary Materials and Other Supporting Files [file sciadv.abj9204_auxiliary_supplementary_materials_and_other_supporting_files.zip › codesupplement/data/islandAttributes_MainaliCalculated.csv]

Island	nearest_bigger_island	distance_to_nearest_bigger_island_km	distance_to_mainland_km
Gorgona	Capraia Isola	39.51	33.44
Capraia	Bastia	27.11	54.07
Palmaiola	Elba	3.03	7.2
Cerboli	Elba	8.43	6.75
Elba	Bastia	50.26	9.5
Scarpa	Pianosa	0.26	49.01
Scola	Pianosa	0.27	50.72
Pianosa	Elba	13.3	48.71
Formica Grande	Giglio	20.64	14.1
Argentarola	Monte Argentario	0.44	11.7
Monte Argentario	Elba	62.67	4.42
Isolotto Porto Ercole	Monte Argentario	0.32	6.34
Formica di Burano	no name; at around 340 degrees	1.48	4.18
Giglio	Monte Argentario	14.54	27.32
Montecristo	Pianosa	29.68	61.07
Giannutri	Monte Argentario	11.56	21.38
